# Supplementary material for: Pain Assessment in Oral Medicine through Its Different Dimensions: A Comprehensive Review
Source: Dent J (Basel). 2023 Oct 24;11(11):246. doi: 10.3390/dj11110246 (PMC10670171; doi:10.3390/dj11110246)
Supplement: Supplementary file 1 [file dentistry-11-00246-s001.zip]

Archive with 1 entries (1 files):
- dentistry-2585444-supplementary.pdf
